# Supplementary material for: Clustering analysis for classifying fake real estate listings
Source: PeerJ Comput Sci. 2024 Jun 20;10:e2019. doi: 10.7717/peerj-cs.2019 (PMC11232574; doi:10.7717/peerj-cs.2019)
Supplement: Supplemental Information 2 [file peerj-cs-10-2019-s002.zip]

Archive with 9 entries (8 files):
- file in rapid miner format/
- file in rapid miner format/check z transform.rmp
- __MACOSX/file in rapid miner format/._check z transform.rmp
- file in rapid miner format/clustering for 2345.rmp
- __MACOSX/file in rapid miner format/._clustering for 2345.rmp
- file in rapid miner format/distance.rmp
- __MACOSX/file in rapid miner format/._distance.rmp
- file in rapid miner format/canberra n kernel eucliden for pca ada cat price n builtUp_v2_sambgn2.rmp
- __MACOSX/file in rapid miner format/._canberra n kernel eucliden for pca ada cat price n builtUp_v2_sambgn2.rmp
