# Supplementary material for: Clustering analysis for classifying fake real estate listings
Source: PeerJ Comput Sci. 2024 Jun 20;10:e2019. doi: 10.7717/peerj-cs.2019 (PMC11232574; doi:10.7717/peerj-cs.2019)
Supplement: Supplemental Information 2 [file peerj-cs-10-2019-s002.zip › file in rapid miner format/check z transform.rmp]

<?xml version="1.0" encoding="UTF-8"?><process version="10.1.002">
  <context>
    <input/>
    <output/>
    <macros/>
  </context>
  <operator activated="true" class="process" compatibility="10.1.002" expanded="true" name="Process">
    <parameter key="logverbosity" value="init"/>
    <parameter key="random_seed" value="2001"/>
    <parameter key="send_mail" value="never"/>
    <parameter key="notification_email" value=""/>
    <parameter key="process_duration_for_mail" value="30"/>
    <parameter key="encoding" value="SYSTEM"/>
    <process expanded="true">
      <operator activated="true" class="retrieve" compatibility="10.1.002" expanded="true" height="68" name="Retrieve labelled_datadurianproppenuhv4_buang11286" width="90" x="45" y="34">
        <parameter key="repository_entry" value="../data/labelled_datadurianproppenuhv4_buang11286"/>
      </operator>
      <operator activated="true" class="blending:select_attributes" compatibility="10.1.002" expanded="true" height="82" name="Select Attributes" width="90" x="179" y="34">
        <parameter key="type" value="include attributes"/>
        <parameter key="attribute_filter_type" value="a subset"/>
        <parameter key="select_attribute" value=""/>
        <parameter key="select_subset" value="Bathroom␞Bedroom␞Built_Up_SF␞Car_Park␞Furnishing␞label␞Latitude␞Longitude␞Negeri␞Occupancy␞Price␞Property_Type␞Tenure␞Unit_Type"/>
        <parameter key="also_apply_to_special_attributes_(id,_label..)" value="false"/>
      </operator>
      <operator activated="true" class="normalize" compatibility="10.1.002" expanded="true" height="103" name="Normalize" width="90" x="179" y="187">
        <parameter key="return_preprocessing_model" value="false"/>
        <parameter key="attribute_filter_type" value="all"/>
        <parameter key="attribute" value=""/>
        <parameter key="attributes" value=""/>
        <parameter key="use_except_expression" value="false"/>
        <parameter key="value_type" value="numeric"/>
        <parameter key="use_value_type_exception" value="false"/>
        <parameter key="except_value_type" value="real"/>
        <parameter key="block_type" value="value_series"/>
        <parameter key="use_block_type_exception" value="false"/>
        <parameter key="except_block_type" value="value_series_end"/>
        <parameter key="invert_selection" value="false"/>
        <parameter key="include_special_attributes" value="false"/>
        <parameter key="method" value="Z-transformation"/>
        <parameter key="min" value="0.0"/>
        <parameter key="max" value="1.0"/>
        <parameter key="allow_negative_values" value="false"/>
      </operator>
      <operator activated="true" class="detect_outlier_distances" compatibility="10.1.002" expanded="true" height="82" name="Detect Outlier (Distances)" width="90" x="313" y="34">
        <parameter key="number_of_neighbors" value="10"/>
        <parameter key="number_of_outliers" value="10"/>
        <parameter key="distance_function" value="euclidian distance"/>
      </operator>
      <operator activated="true" class="filter_examples" compatibility="10.1.002" expanded="true" height="103" name="Filter Examples" width="90" x="447" y="34">
        <parameter key="parameter_expression" value=""/>
        <parameter key="condition_class" value="custom_filters"/>
        <parameter key="invert_filter" value="false"/>
        <list key="filters_list">
          <parameter key="filters_entry_key" value="outlier.equals.false"/>
        </list>
        <parameter key="filters_logic_and" value="true"/>
        <parameter key="filters_check_metadata" value="true"/>
      </operator>
      <connect from_op="Retrieve labelled_datadurianproppenuhv4_buang11286" from_port="output" to_op="Select Attributes" to_port="example set input"/>
      <connect from_op="Select Attributes" from_port="example set output" to_op="Normalize" to_port="example set input"/>
      <connect from_op="Normalize" from_port="example set output" to_op="Detect Outlier (Distances)" to_port="example set input"/>
      <connect from_op="Detect Outlier (Distances)" from_port="example set output" to_op="Filter Examples" to_port="example set input"/>
      <connect from_op="Filter Examples" from_port="example set output" to_port="result 1"/>
      <portSpacing port="source_input 1" spacing="0"/>
      <portSpacing port="sink_result 1" spacing="0"/>
      <portSpacing port="sink_result 2" spacing="0"/>
      <description align="center" color="yellow" colored="false" height="105" resized="false" width="180" x="547" y="441">Type your comment</description>
    </process>
  </operator>
</process>
