# Supplementary material for: Clustering analysis for classifying fake real estate listings
Source: PeerJ Comput Sci. 2024 Jun 20;10:e2019. doi: 10.7717/peerj-cs.2019 (PMC11232574; doi:10.7717/peerj-cs.2019)
Supplement: Supplemental Information 2 [file peerj-cs-10-2019-s002.zip › file in rapid miner format/canberra n kernel eucliden for pca ada cat price n builtUp_v2_sambgn2.rmp]

<?xml version="1.0" encoding="UTF-8"?><process version="10.1.002">
  <context>
    <input/>
    <output/>
    <macros/>
  </context>
  <operator activated="true" class="process" compatibility="10.1.002" expanded="true" name="Process">
    <parameter key="logverbosity" value="init"/>
    <parameter key="random_seed" value="2001"/>
    <parameter key="send_mail" value="never"/>
    <parameter key="notification_email" value=""/>
    <parameter key="process_duration_for_mail" value="30"/>
    <parameter key="encoding" value="SYSTEM"/>
    <process expanded="true">
      <operator activated="true" class="retrieve" compatibility="10.1.002" expanded="true" height="68" name="Retrieve cat_price_n_built_up" width="90" x="45" y="34">
        <parameter key="repository_entry" value="../data/cat_price_n_built_up"/>
      </operator>
      <operator activated="true" class="blending:select_attributes" compatibility="10.1.002" expanded="true" height="82" name="Select Attributes" width="90" x="179" y="34">
        <parameter key="type" value="include attributes"/>
        <parameter key="attribute_filter_type" value="a subset"/>
        <parameter key="select_attribute" value=""/>
        <parameter key="select_subset" value="Bathroom␞Bedroom␞Built_Up_SF␞Car_Park␞Furnishing␞label␞Latitude␞Longitude␞Negeri␞Occupancy␞Price␞Property_Type␞Tenure␞Unit_Type"/>
        <parameter key="also_apply_to_special_attributes_(id,_label..)" value="false"/>
      </operator>
      <operator activated="true" class="normalize" compatibility="10.1.002" expanded="true" height="103" name="Normalize" width="90" x="179" y="187">
        <parameter key="return_preprocessing_model" value="false"/>
        <parameter key="attribute_filter_type" value="all"/>
        <parameter key="attribute" value=""/>
        <parameter key="attributes" value=""/>
        <parameter key="use_except_expression" value="false"/>
        <parameter key="value_type" value="numeric"/>
        <parameter key="use_value_type_exception" value="false"/>
        <parameter key="except_value_type" value="real"/>
        <parameter key="block_type" value="value_series"/>
        <parameter key="use_block_type_exception" value="false"/>
        <parameter key="except_block_type" value="value_series_end"/>
        <parameter key="invert_selection" value="false"/>
        <parameter key="include_special_attributes" value="false"/>
        <parameter key="method" value="Z-transformation"/>
        <parameter key="min" value="0.0"/>
        <parameter key="max" value="1.0"/>
        <parameter key="allow_negative_values" value="false"/>
      </operator>
      <operator activated="true" class="multiply" compatibility="10.1.002" expanded="true" height="103" name="Multiply" width="90" x="313" y="238"/>
      <operator activated="true" class="concurrency:k_means" compatibility="10.1.002" expanded="true" height="82" name="Clustering" width="90" x="514" y="136">
        <parameter key="add_cluster_attribute" value="true"/>
        <parameter key="add_as_label" value="false"/>
        <parameter key="remove_unlabeled" value="false"/>
        <parameter key="k" value="2"/>
        <parameter key="max_runs" value="10"/>
        <parameter key="determine_good_start_values" value="true"/>
        <parameter key="measure_types" value="NumericalMeasures"/>
        <parameter key="mixed_measure" value="MixedEuclideanDistance"/>
        <parameter key="nominal_measure" value="NominalDistance"/>
        <parameter key="numerical_measure" value="KernelEuclideanDistance"/>
        <parameter key="divergence" value="SquaredEuclideanDistance"/>
        <parameter key="kernel_type" value="radial"/>
        <parameter key="kernel_gamma" value="1.0"/>
        <parameter key="kernel_sigma1" value="1.0"/>
        <parameter key="kernel_sigma2" value="0.0"/>
        <parameter key="kernel_sigma3" value="2.0"/>
        <parameter key="kernel_degree" value="3.0"/>
        <parameter key="kernel_shift" value="1.0"/>
        <parameter key="kernel_a" value="1.0"/>
        <parameter key="kernel_b" value="0.0"/>
        <parameter key="max_optimization_steps" value="100"/>
        <parameter key="use_local_random_seed" value="false"/>
        <parameter key="local_random_seed" value="1992"/>
      </operator>
      <operator activated="true" class="concurrency:k_means" compatibility="10.1.002" expanded="true" height="82" name="Clustering (2)" width="90" x="514" y="289">
        <parameter key="add_cluster_attribute" value="true"/>
        <parameter key="add_as_label" value="false"/>
        <parameter key="remove_unlabeled" value="false"/>
        <parameter key="k" value="2"/>
        <parameter key="max_runs" value="10"/>
        <parameter key="determine_good_start_values" value="true"/>
        <parameter key="measure_types" value="NumericalMeasures"/>
        <parameter key="mixed_measure" value="MixedEuclideanDistance"/>
        <parameter key="nominal_measure" value="NominalDistance"/>
        <parameter key="numerical_measure" value="CosineSimilarity"/>
        <parameter key="divergence" value="SquaredEuclideanDistance"/>
        <parameter key="kernel_type" value="radial"/>
        <parameter key="kernel_gamma" value="1.0"/>
        <parameter key="kernel_sigma1" value="1.0"/>
        <parameter key="kernel_sigma2" value="0.0"/>
        <parameter key="kernel_sigma3" value="2.0"/>
        <parameter key="kernel_degree" value="3.0"/>
        <parameter key="kernel_shift" value="1.0"/>
        <parameter key="kernel_a" value="1.0"/>
        <parameter key="kernel_b" value="0.0"/>
        <parameter key="max_optimization_steps" value="100"/>
        <parameter key="use_local_random_seed" value="false"/>
        <parameter key="local_random_seed" value="1992"/>
      </operator>
      <operator activated="true" class="cluster_distance_performance" compatibility="10.1.002" expanded="true" height="103" name="Performance (2)" width="90" x="648" y="289">
        <parameter key="main_criterion" value="Avg. within centroid distance"/>
        <parameter key="main_criterion_only" value="false"/>
        <parameter key="normalize" value="false"/>
        <parameter key="maximize" value="false"/>
      </operator>
      <operator activated="true" class="multiply" compatibility="10.1.002" expanded="true" height="103" name="Multiply (2)" width="90" x="782" y="289"/>
      <operator activated="true" class="store" compatibility="10.1.002" expanded="true" height="68" name="Store" width="90" x="916" y="442">
        <parameter key="repository_entry" value="../data/data camberra dan jaccard/eucliden_k2"/>
      </operator>
      <operator activated="true" class="write_excel" compatibility="10.1.002" expanded="true" height="103" name="Write Excel (2)" width="90" x="1050" y="391">
        <parameter key="excel_file" value="/Users/maifuza/Library/CloudStorage/OneDrive-Personal/PHD/UKM JOURNEY/SESI II 2022_2023/data kluster/v2/euclidean.xlsx"/>
        <parameter key="file_format" value="xlsx"/>
        <enumeration key="sheet_names"/>
        <parameter key="sheet_name" value="RapidMiner Data"/>
        <parameter key="date_format" value="yyyy-MM-dd HH:mm:ss"/>
        <parameter key="number_format" value="#.0"/>
        <parameter key="encoding" value="SYSTEM"/>
      </operator>
      <operator activated="true" class="cluster_distance_performance" compatibility="10.1.002" expanded="true" height="103" name="Performance" width="90" x="648" y="136">
        <parameter key="main_criterion" value="Avg. within centroid distance"/>
        <parameter key="main_criterion_only" value="false"/>
        <parameter key="normalize" value="false"/>
        <parameter key="maximize" value="false"/>
      </operator>
      <operator activated="true" class="principal_component_analysis" compatibility="10.1.002" expanded="true" height="103" name="PCA(2)" width="90" x="916" y="340">
        <parameter key="dimensionality_reduction" value="keep variance"/>
        <parameter key="variance_threshold" value="0.95"/>
        <parameter key="number_of_components" value="1"/>
      </operator>
      <operator activated="true" class="multiply" compatibility="10.1.002" expanded="true" height="103" name="Multiply (3)" width="90" x="782" y="34"/>
      <operator activated="true" class="store" compatibility="10.1.002" expanded="true" height="68" name="Store (2)" width="90" x="916" y="34">
        <parameter key="repository_entry" value="../data/data camberra dan jaccard/corrSimilarity_k2"/>
      </operator>
      <operator activated="true" class="write_excel" compatibility="10.1.002" expanded="true" height="124" name="Write Excel" width="90" x="1050" y="85">
        <parameter key="excel_file" value="/Users/maifuza/Library/CloudStorage/OneDrive-Personal/PHD/UKM JOURNEY/SESI II 2022_2023/data kluster/v2/corrSimilarity.xlsx"/>
        <parameter key="file_format" value="xlsx"/>
        <enumeration key="sheet_names"/>
        <parameter key="sheet_name" value="RapidMiner Data"/>
        <parameter key="date_format" value="yyyy-MM-dd HH:mm:ss"/>
        <parameter key="number_format" value="#.0"/>
        <parameter key="encoding" value="SYSTEM"/>
      </operator>
      <operator activated="true" class="principal_component_analysis" compatibility="10.1.002" expanded="true" height="103" name="PCA" width="90" x="916" y="136">
        <parameter key="dimensionality_reduction" value="keep variance"/>
        <parameter key="variance_threshold" value="0.95"/>
        <parameter key="number_of_components" value="1"/>
      </operator>
      <connect from_op="Retrieve cat_price_n_built_up" from_port="output" to_op="Select Attributes" to_port="example set input"/>
      <connect from_op="Select Attributes" from_port="example set output" to_op="Normalize" to_port="example set input"/>
      <connect from_op="Select Attributes" from_port="original" to_op="Write Excel" to_port="input 2"/>
      <connect from_op="Normalize" from_port="example set output" to_op="Multiply" to_port="input"/>
      <connect from_op="Multiply" from_port="output 1" to_op="Clustering" to_port="example set"/>
      <connect from_op="Multiply" from_port="output 2" to_op="Clustering (2)" to_port="example set"/>
      <connect from_op="Clustering" from_port="cluster model" to_op="Performance" to_port="cluster model"/>
      <connect from_op="Clustering" from_port="clustered set" to_op="Performance" to_port="example set"/>
      <connect from_op="Clustering (2)" from_port="cluster model" to_op="Performance (2)" to_port="cluster model"/>
      <connect from_op="Clustering (2)" from_port="clustered set" to_op="Performance (2)" to_port="example set"/>
      <connect from_op="Performance (2)" from_port="performance" to_port="result 3"/>
      <connect from_op="Performance (2)" from_port="example set" to_op="Multiply (2)" to_port="input"/>
      <connect from_op="Performance (2)" from_port="cluster model" to_port="result 4"/>
      <connect from_op="Multiply (2)" from_port="output 1" to_op="PCA(2)" to_port="example set input"/>
      <connect from_op="Multiply (2)" from_port="output 2" to_op="Store" to_port="input"/>
      <connect from_op="Store" from_port="through" to_op="Write Excel (2)" to_port="input"/>
      <connect from_op="Performance" from_port="performance" to_port="result 1"/>
      <connect from_op="Performance" from_port="example set" to_op="Multiply (3)" to_port="input"/>
      <connect from_op="Performance" from_port="cluster model" to_port="result 2"/>
      <connect from_op="PCA(2)" from_port="example set output" to_port="result 5"/>
      <connect from_op="Multiply (3)" from_port="output 1" to_op="Store (2)" to_port="input"/>
      <connect from_op="Multiply (3)" from_port="output 2" to_op="PCA" to_port="example set input"/>
      <connect from_op="Store (2)" from_port="through" to_op="Write Excel" to_port="input"/>
      <connect from_op="PCA" from_port="example set output" to_port="result 6"/>
      <portSpacing port="source_input 1" spacing="0"/>
      <portSpacing port="sink_result 1" spacing="0"/>
      <portSpacing port="sink_result 2" spacing="0"/>
      <portSpacing port="sink_result 3" spacing="0"/>
      <portSpacing port="sink_result 4" spacing="0"/>
      <portSpacing port="sink_result 5" spacing="0"/>
      <portSpacing port="sink_result 6" spacing="0"/>
      <portSpacing port="sink_result 7" spacing="0"/>
      <description align="center" color="yellow" colored="false" height="105" resized="false" width="180" x="834" y="247">Type your comment</description>
    </process>
  </operator>
</process>
