# Supplementary material for: Clustering analysis for classifying fake real estate listings
Source: PeerJ Comput Sci. 2024 Jun 20;10:e2019. doi: 10.7717/peerj-cs.2019 (PMC11232574; doi:10.7717/peerj-cs.2019)
Supplement: Supplemental Information 3 [file peerj-cs-10-2019-s003.zip]

Archive with 5 entries (4 files):
- python code/
- python code/t_test_code.ipynb
- __MACOSX/python code/._t_test_code.ipynb
- python code/ML_RF_DT.ipynb
- __MACOSX/python code/._ML_RF_DT.ipynb
