# Supplementary material for: Clustering analysis for classifying fake real estate listings
Source: PeerJ Comput Sci. 2024 Jun 20;10:e2019. doi: 10.7717/peerj-cs.2019 (PMC11232574; doi:10.7717/peerj-cs.2019)
Supplement: Supplemental Information 3 [file peerj-cs-10-2019-s003.zip › python code/t_test_code.ipynb]

# %% [code]
import numpy as np
from scipy import stats

# Assuming you have the performance metrics of each model stored in separate arrays
model1_performance = [0.9611, 0.9488, 0.9549]
model2_performance = [0.0435, 0.0083, 0.0139]

# %% [code]
# Perform the t-test
alpha = 0.01
# Confidence level of 0.01

# Create an array of the model performances
data = np.array([model1_performance, model2_performance])

# Number of models
num_models = data.shape[0]

model1 = data[0]
model2 = data[1]

t_statistic, p_value = stats.ttest_rel(model1, model2)
print("Model 1 vs. Model 2:")
print(f"   t-statistic: {t_statistic:.3f}")
print(f"   p-value: {p_value:.3f}")

if p_value < alpha:
    print("   The difference is statistically significant.")
else:
    print("   The difference is not statistically significant.")
