# Supplementary material for: Clustering analysis for classifying fake real estate listings
Source: PeerJ Comput Sci. 2024 Jun 20;10:e2019. doi: 10.7717/peerj-cs.2019 (PMC11232574; doi:10.7717/peerj-cs.2019)
Supplement: Supplemental Information 3 [file peerj-cs-10-2019-s003.zip › python code/ML_RF_DT.ipynb]

# %% [code]
import pandas as pd
df=pd.read_excel('/content/camberra for ML.xlsx')
df.head()

# %% [code]
df.info()

# %% [code]
import pandas as pd
#from sklearn.ensemble import RandomForestClassifier
#from sklearn.tree import DecisionTreeClassifier
from sklearn.svm import SVC
from sklearn.model_selection import train_test_split
from sklearn.metrics import accuracy_score, precision_score, recall_score, f1_score, confusion_matrix

# %% [code]
  # Replace 'feature1', 'feature2', etc. with the actual column names
y = df['label_int']  # Replace 'target' with the actual target column name# Assuming your target variable is named 'target' and other features are in the columns 'feature1', 'feature2', etc.
X = df[['Price', 'Built_Up_SF', 'Bathroom','Furnishing','Bedroom','Tenure','Car_Park','Negeri','Property_Type','Latitude','Longitude','Occupancy','Unit_Type']]

# %% [code]
X_train, X_test, y_train, y_test = train_test_split(X, y, test_size=0.2, random_state=42)


# %% [code]
# Create the Random Forest classifier
#rf_classifier = RandomForestClassifier(n_estimators=20, random_state=10)
#clf = DecisionTreeClassifier()
svm = SVC()

# %% [code]
#rf_classifier.fit(X_train, y_train)
#clf.fit(X_train, y_train)
svm.fit(X_train, y_train)

# %% [code]
#y_pred = rf_classifier.predict(X_test)
#y_pred = clf.predict(X_test)
y_pred = svm.predict(X_test)

# %% [code]
# Calculate evaluation metrics
accuracy = accuracy_score(y_test, y_pred)
precision = precision_score(y_test, y_pred)
recall = recall_score(y_test, y_pred)
f1 = f1_score(y_test, y_pred)

# %% [code]
# Create a confusion matrix
cm = confusion_matrix(y_test, y_pred)

print("Confusion Matrix:")
print(cm)

print("Accuracy:", accuracy)
print("Precision:", precision)
print("Recall:", recall)
print("F1 Score:", f1)
